# Supplementary material for: Pan-cancer analysis of the effect of biopsy site on tumor mutational burden observations
Source: Commun Med (Lond). 2021 Dec 2;1:56. doi: 10.1038/s43856-021-00054-8 (PMC9053207; doi:10.1038/s43856-021-00054-8)
Supplement: Supplementary file 1 — Supplementary Data 1 [file 43856_2021_54_MOESM1_ESM.csv]

Supplementary Data 1. Distribution of samples counts
cancer.type	tissueoforigin	n	total	percent
Bladder	bladder	2592	3760	0.689361702
Bladder	bone	68	3760	0.018085106
Bladder	kidney	52	3760	0.013829787
Bladder	liver	183	3760	0.048670213
Bladder	lung	200	3760	0.053191489
Bladder	lymph node	357	3760	0.094946809
Bladder	pelvis	52	3760	0.013829787
Bladder	prostate	80	3760	0.021276596
Bladder	soft tissue	108	3760	0.028723404
Bladder	ureter	68	3760	0.018085106
Breast	adrenal gland	50	25492	0.0019614
Breast	bone	1190	25492	0.046681312
Breast	bone marrow	52	25492	0.002039856
Breast	brain	698	25492	0.027381139
Breast	breast	9058	25492	0.355327161
Breast	chest wall	845	25492	0.033147654
Breast	head and neck	107	25492	0.004197395
Breast	iliac crest	78	25492	0.003059783
Breast	liver	5577	25492	0.218774517
Breast	lung	1208	25492	0.047387416
Breast	lymph node	3070	25492	0.120429939
Breast	mediastinum	84	25492	0.003295151
Breast	omentum	69	25492	0.002706732
Breast	ovary	89	25492	0.003491291
Breast	peritoneal fluid	38	25492	0.001490664
Breast	peritoneum	52	25492	0.002039856
Breast	pleura	366	25492	0.014357445
Breast	pleural fluid	225	25492	0.008826298
Breast	skin	1084	25492	0.042523145
Breast	soft tissue	1303	25492	0.051114075
Breast	spine	217	25492	0.008512475
Breast	stomach	32	25492	0.001255296
Endometrial	abdomen	63	5016	0.012559809
Endometrial	abdominal wall	54	5016	0.01076555
Endometrial	cervix	220	5016	0.043859649
Endometrial	colon	91	5016	0.018141946
Endometrial	endometrium	1151	5016	0.22946571
Endometrial	liver	141	5016	0.028110048
Endometrial	lung	303	5016	0.060406699
Endometrial	lymph node	412	5016	0.082137161
Endometrial	omentum	275	5016	0.054824561
Endometrial	ovary	119	5016	0.023724083
Endometrial	pelvis	147	5016	0.02930622
Endometrial	peritoneum	59	5016	0.01176236
Endometrial	soft tissue	294	5016	0.05861244
Endometrial	uterus	1302	5016	0.259569378
Endometrial	vagina	385	5016	0.076754386
Ovary	abdomen	230	11549	0.019915144
Ovary	abdominal wall	165	11549	0.014286951
Ovary	colon	612	11549	0.052991601
Ovary	fallopian tube	330	11549	0.028573903
Ovary	liver	479	11549	0.041475452
Ovary	lung	51	11549	0.004415967
Ovary	lymph node	771	11549	0.066759027
Ovary	omentum	1892	11549	0.163823708
Ovary	ovary	4013	11549	0.347475972
Ovary	pelvis	677	11549	0.058619794
Ovary	peritoneal fluid	132	11549	0.011429561
Ovary	peritoneum	505	11549	0.04372673
Ovary	pleural fluid	140	11549	0.012122262
Ovary	small intestine	101	11549	0.008745346
Ovary	soft tissue	920	11549	0.079660577
Ovary	uterus	379	11549	0.032816694
Ovary	vagina	152	11549	0.013161313
Colorectal	abdomen	187	25520	0.007327586
Colorectal	abdominal wall	214	25520	0.00838558
Colorectal	adrenal gland	62	25520	0.002429467
Colorectal	anus	114	25520	0.004467085
Colorectal	appendix	46	25520	0.001802508
Colorectal	bladder	124	25520	0.004858934
Colorectal	bone	92	25520	0.003605016
Colorectal	brain	218	25520	0.00854232
Colorectal	colon	10403	25520	0.407641066
Colorectal	duodenum	38	25520	0.001489028
Colorectal	liver	6276	25520	0.245924765
Colorectal	lung	1800	25520	0.070532915
Colorectal	lymph node	889	25520	0.034835423
Colorectal	omentum	447	25520	0.017515674
Colorectal	ovary	408	25520	0.015987461
Colorectal	pelvis	248	25520	0.009717868
Colorectal	peritoneum	293	25520	0.011481191
Colorectal	rectum	2405	25520	0.094239812
Colorectal	retroperitoneum	98	25520	0.003840125
Colorectal	skin	45	25520	0.001763323
Colorectal	small intestine	290	25520	0.011363636
Colorectal	soft tissue	710	25520	0.027821317
Colorectal	uterus	47	25520	0.001841693
Colorectal	vagina	66	25520	0.002586207
Esophagus	bone	43	5423	0.00792919
Esophagus	brain	96	5423	0.017702379
Esophagus	esophagus	2984	5423	0.55024894
Esophagus	gastro-esophageal junction	775	5423	0.142909829
Esophagus	liver	695	5423	0.128157846
Esophagus	lung	157	5423	0.028950765
Esophagus	lymph node	376	5423	0.069334317
Esophagus	soft tissue	115	5423	0.021205975
Esophagus	stomach	182	5423	0.03356076
Stomach	colon	21	2525	0.008316832
Stomach	esophagus	113	2525	0.044752475
Stomach	gastro-esophageal junction	98	2525	0.038811881
Stomach	liver	313	2525	0.123960396
Stomach	lymph node	117	2525	0.046336634
Stomach	omentum	74	2525	0.029306931
Stomach	ovary	61	2525	0.024158416
Stomach	peritoneum	99	2525	0.039207921
Stomach	soft tissue	70	2525	0.027722772
Stomach	stomach	1559	2525	0.617425743
Pancreas	abdomen	29	8416	0.003445817
Pancreas	abdominal wall	31	8416	0.00368346
Pancreas	bile duct	36	8416	0.004277567
Pancreas	colon	16	8416	0.001901141
Pancreas	duodenum	81	8416	0.009624525
Pancreas	liver	4239	8416	0.50368346
Pancreas	lung	302	8416	0.03588403
Pancreas	lymph node	249	8416	0.029586502
Pancreas	omentum	158	8416	0.018773764
Pancreas	ovary	40	8416	0.004752852
Pancreas	pancreas	2642	8416	0.313925856
Pancreas	peritoneum	101	8416	0.012000951
Pancreas	small intestine	19	8416	0.002257605
Pancreas	soft tissue	207	8416	0.024596008
Pancreas	stomach	29	8416	0.003445817
Pancreas	whipple resection	237	8416	0.028160646
Melanoma	brain	79	2463	0.032074706
Melanoma	head and neck	63	2463	0.025578563
Melanoma	liver	70	2463	0.028420625
Melanoma	lung	130	2463	0.052781161
Melanoma	lymph node	301	2463	0.122208689
Melanoma	skin	1471	2463	0.597239139
Melanoma	soft tissue	349	2463	0.141697117
Prostate	adrenal gland	59	7362	0.008014127
Prostate	bladder	351	7362	0.047677262
Prostate	bone	488	7362	0.066286335
Prostate	bone marrow	72	7362	0.009779951
Prostate	brain	84	7362	0.011409943
Prostate	liver	737	7362	0.100108666
Prostate	lung	176	7362	0.023906547
Prostate	lymph node	1228	7362	0.166802499
Prostate	pelvis	92	7362	0.012496604
Prostate	prostate	3626	7362	0.492529204
Prostate	rectum	34	7362	0.00461831
Prostate	retroperitoneum	90	7362	0.012224939
Prostate	soft tissue	192	7362	0.02607987
Prostate	spine	133	7362	0.018065743
NSCLC	abdomen	50	35585	0.001405086
NSCLC	abdominal wall	48	35585	0.001348883
NSCLC	adrenal gland	679	35585	0.019081073
NSCLC	bone	1142	35585	0.032092174
NSCLC	brain	2656	35585	0.07463819
NSCLC	breast	65	35585	0.001826612
NSCLC	chest wall	471	35585	0.013235914
NSCLC	head and neck	233	35585	0.006547703
NSCLC	iliac crest	50	35585	0.001405086
NSCLC	liver	2436	35585	0.06845581
NSCLC	lung	17796	35585	0.500098356
NSCLC	lymph node	5732	35585	0.161079106
NSCLC	mediastinum	294	35585	0.008261908
NSCLC	omentum	42	35585	0.001180273
NSCLC	pelvis	47	35585	0.001320781
NSCLC	pleura	972	35585	0.02731488
NSCLC	pleural fluid	1111	35585	0.03122102
NSCLC	skin	191	35585	0.00536743
NSCLC	soft tissue	1217	35585	0.034199803
NSCLC	spine	262	35585	0.007362653
NSCLC	trachea	91	35585	0.002557257
SCLC	adrenal gland	53	2660	0.019924812
SCLC	brain	96	2660	0.036090226
SCLC	liver	577	2660	0.216917293
SCLC	lung	1103	2660	0.414661654
SCLC	lymph node	670	2660	0.251879699
SCLC	mediastinum	74	2660	0.027819549
SCLC	soft tissue	87	2660	0.032706767
