# Supplementary material for: Pan-cancer analysis of the effect of biopsy site on tumor mutational burden observations
Source: Commun Med (Lond). 2021 Dec 2;1:56. doi: 10.1038/s43856-021-00054-8 (PMC9053207; doi:10.1038/s43856-021-00054-8)
Supplement: Supplementary file 2 — Supplementary Data 2 [file 43856_2021_54_MOESM2_ESM.csv]

Supplementary Data 2. Average TMB difference between metastatic and local tissue across multiple cancer types.
tissue1	tissue2	estimate	SE	df	t.ratio	p.value	lower.CL	upper.CL	cancer.type
appendix	appendix	0	NA	NA	NA	NA	0	0	Appendix
colon	appendix	0.646625221	0.455946323	332	-1.418204706	0.791768961	-0.705948314	1.999198756	Appendix
omentum	appendix	-0.789584925	0.426923923	332	1.849474537	0.515568499	-2.056062952	0.476893102	Appendix
ovary	appendix	-0.705688018	0.464548301	332	1.519084274	0.733233135	-2.083779486	0.672403449	Appendix
peritoneum	appendix	-0.653219466	0.471473539	332	1.385484894	0.809369839	-2.051854783	0.745415852	Appendix
small intestine	appendix	0.659842802	0.713131251	332	-0.925275398	0.96832658	-1.455674766	2.77536037	Appendix
soft tissue	appendix	1.04496236	0.734556058	332	-1.422576737	0.78936206	-1.13411231	3.22403703	Appendix
bladder	bladder	0	NA	NA	NA	NA	0	0	Bladder
bone	bladder	0.058002334	0.807895867	3747	-0.071794319	1	-2.499475405	2.615480073	Bladder
kidney	bladder	-1.941471377	0.702886819	3747	2.7621394	0.149943834	-4.16653214	0.283589385	Bladder
liver	bladder	0.971542412	0.556905248	3747	-1.74453808	0.769765503	-0.791398622	2.734483445	Bladder
lung	bladder	-1.33233335	0.407783737	3747	3.267254749	0.03657136	-2.623214851	-0.04145185	Bladder
lymph node	bladder	2.654637116	0.478146394	3747	-5.551933781	1.36E-06	1.141015363	4.168258869	Bladder
pelvis	bladder	-0.711714103	0.836871514	3747	0.850446086	0.997736787	-3.360917243	1.937489037	Bladder
prostate	bladder	0.758609687	0.80468585	3747	-0.942740185	0.995034588	-1.788706412	3.305925785	Bladder
soft tissue	bladder	0.281988548	0.659972808	3747	-0.427272979	0.999992589	-1.807223484	2.371200579	Bladder
ureter	bladder	-0.64152384	0.739336542	3747	0.867702059	0.997356517	-2.981969963	1.698922282	Bladder
breast	breast	0	NA	NA	NA	NA	0	0	Breast
adrenal gland	breast	2.133616127	0.613317196	25457	3.478813477	0.072099522	-0.069999524	4.337231777	Breast
bone	breast	0.341789307	0.094159313	25457	3.629904406	0.044216355	0.003479965	0.680098648	Breast
bone marrow	breast	0.76288927	0.467544699	25457	1.631692696	0.992242966	-0.916973651	2.442752191	Breast
brain	breast	1.825039518	0.160386616	25457	11.37900136	0	1.248779047	2.401299989	Breast
chest wall	breast	1.249044375	0.130956422	25457	-9.537862741	1.77E-13	0.778525005	1.719563744	Breast
head and neck	breast	1.804320819	0.397442975	25457	-4.539823154	0.001169814	0.376329618	3.232312021	Breast
iliac crest	breast	0.197348669	0.337082258	25457	-0.585461453	1	-1.01376973	1.408467068	Breast
liver	breast	0.638701052	0.053507003	25457	-11.93677499	0	0.446453273	0.830948831	Breast
lung	breast	0.539281678	0.097151402	25457	-5.550940797	6.45E-06	0.190221925	0.888341432	Breast
lymph node	breast	0.936925352	0.06965405	25457	-13.45112528	0	0.686662102	1.187188602	Breast
mediastinum	breast	1.018400445	0.388013606	25457	-2.624651378	0.533121081	-0.375711541	2.41251243	Breast
omentum	breast	0.584561336	0.390969362	25457	-1.495158938	0.997521158	-0.820170523	1.989293194	Breast
ovary	breast	0.087110245	0.30772787	25457	-0.283075577	1	-1.018539418	1.192759907	Breast
peritoneal fluid	breast	2.938700351	0.795788126	25457	-3.692817541	0.035694968	0.079476477	5.797924224	Breast
peritoneum	breast	0.548909196	0.446583221	25457	-1.229130808	0.999862191	-1.055640265	2.153458657	Breast
pleura	breast	0.261914536	0.160277892	25457	-1.634127652	0.992097573	-0.313955299	0.837784371	Breast
pleural fluid	breast	0.937255706	0.234460068	25457	-3.997506751	0.011658332	0.094853309	1.779658103	Breast
skin	breast	0.839604651	0.108130378	25457	-7.764743533	2.01E-12	0.451098028	1.228111274	Breast
soft tissue	breast	1.104155256	0.104326069	25457	-10.58369464	2.05E-13	0.72931731	1.478993202	Breast
spine	breast	0.400205258	0.213147924	25457	-1.877593972	0.961428512	-0.365623753	1.166034269	Breast
stomach	breast	1.302341712	0.66279935	25457	-1.964910968	0.939331718	-1.079060653	3.683744077	Breast
cervix	cervix	0	NA	NA	NA	NA	0	0	Cervix
liver	cervix	0.363016588	0.679881972	1293	-0.533940601	0.998344663	-1.644662268	2.370695445	Cervix
lung	cervix	-0.264794954	0.502390443	1293	0.527070048	0.998461335	-1.748344616	1.218754707	Cervix
lymph node	cervix	1.547465495	0.417500903	1293	-3.706496165	0.004107469	0.314593071	2.780337919	Cervix
soft tissue	cervix	1.056304301	0.812154593	1293	-1.300619746	0.851812488	-1.341973153	3.454581755	Cervix
uterus	cervix	-1.280685243	0.461648552	1293	2.77415631	0.081743616	-2.643924857	0.08255437	Cervix
vagina	cervix	0.430983414	0.47756953	1293	-0.902451657	0.972229884	-0.979270552	1.841237379	Cervix
rectum	colorectal (crc)	0	NA	NA	NA	NA	0	0	Colorectal
anus	colorectal (crc)	0	NA	NA	NA	NA	0	0	Colorectal
colon	colorectal (crc)	0	NA	NA	NA	NA	0	0	Colorectal
abdomen	colorectal (crc)	1.81280804	0.348772521	25484	5.197680234	4.50E-05	0.559687157	3.065928924	Colorectal
abdominal wall	colorectal (crc)	0.650568013	0.270257743	25484	2.407213228	0.703399067	-0.3204535	1.621589526	Colorectal
adrenal gland	colorectal (crc)	1.39511399	0.566838421	25484	2.46121988	0.662573598	-0.641505925	3.431733905	Colorectal
appendix	colorectal (crc)	-0.467360838	0.463684647	25484	-1.007928213	0.999994897	-2.133354799	1.198633123	Colorectal
bladder	colorectal (crc)	0.737312615	0.360999503	25484	2.042420029	0.913201199	-0.559739155	2.034364385	Colorectal
bone	colorectal (crc)	1.291949832	0.460862027	25484	2.803333223	0.394527666	-0.363902609	2.947802273	Colorectal
brain	colorectal (crc)	0.366038441	0.258807328	25484	1.414327961	0.998859293	-0.56384235	1.295919232	Colorectal
duodenum	colorectal (crc)	3.19504428	0.929327984	25484	-3.438015788	0.081759581	-0.14398111	6.53406967	Colorectal
liver	colorectal (crc)	-0.159881677	0.053368821	25484	2.995788042	0.265264344	-0.351632978	0.031869624	Colorectal
lung	colorectal (crc)	0.041763629	0.088081007	25484	-0.474150225	1	-0.274706685	0.358233943	Colorectal
lymph node	colorectal (crc)	0.821795634	0.139909171	25484	-5.873779593	9.75E-07	0.319109518	1.324481751	Colorectal
omentum	colorectal (crc)	-0.297481075	0.157137059	25484	1.893131237	0.958021884	-0.862066063	0.267103914	Colorectal
ovary	colorectal (crc)	-0.184645978	0.17003512	25484	1.085928466	0.999981741	-0.795573007	0.426281052	Colorectal
pelvis	colorectal (crc)	0.865153531	0.261629531	25484	-3.306788524	0.120220287	-0.074867282	1.805174344	Colorectal
peritoneum	colorectal (crc)	0.510459142	0.225909659	25484	-2.259572006	0.80439518	-0.301222096	1.322140379	Colorectal
retroperitoneum	colorectal (crc)	2.202686967	0.508802507	25484	-4.329159031	0.002986346	0.374586965	4.03078697	Colorectal
skin	colorectal (crc)	-0.042499546	0.513580502	25484	0.08275148	1	-1.887766628	1.802767535	Colorectal
small intestine	colorectal (crc)	1.112120398	0.251732042	25484	-4.417873823	0.00202581	0.20766073	2.016580066	Colorectal
soft tissue	colorectal (crc)	0.502194423	0.146998383	25484	-3.416326167	0.087313962	-0.02596285	1.030351695	Colorectal
uterus	colorectal (crc)	-0.515194323	0.45410044	25484	1.13453826	0.999962137	-2.146752746	1.1163641	Colorectal
vagina	colorectal (crc)	0.013332777	0.429439935	25484	-0.031046896	1	-1.529621781	1.556287335	Colorectal
endometrium	endometrial	0	NA	NA	NA	NA	0	0	Endometrial
uterus	endometrial	0	NA	NA	NA	NA	0	0	Endometrial
abdomen	endometrial	1.302201843	0.731713288	4998	1.77966133	0.885486767	-1.152907971	3.757311657	Endometrial
abdominal wall	endometrial	1.826031144	0.851891244	4998	2.143502656	0.670782863	-1.032310489	4.684372777	Endometrial
cervix	endometrial	0.567778782	0.35216207	4998	1.612265575	0.943308948	-0.613826866	1.749384431	Endometrial
colon	endometrial	4.412622712	0.909725711	4998	4.850497967	0.000110751	1.360229707	7.465015716	Endometrial
liver	endometrial	0.486642152	0.43224282	4998	-1.12585364	0.997719252	-0.963657586	1.936941891	Endometrial
lung	endometrial	0.715404382	0.316904746	4998	-2.2574745	0.586892071	-0.347902741	1.778711506	Endometrial
lymph node	endometrial	0.918609693	0.283313293	4998	-3.242381192	0.070546144	-0.031988387	1.869207772	Endometrial
omentum	endometrial	-0.440639473	0.264809136	4998	1.663988937	0.928314619	-1.329150752	0.447871806	Endometrial
ovary	endometrial	-0.855413953	0.353155093	4998	2.422204776	0.463925209	-2.040351482	0.329523576	Endometrial
pelvis	endometrial	1.534157155	0.503123496	4998	-3.049265575	0.121549266	-0.15396776	3.22228207	Endometrial
peritoneum	endometrial	0.3571956	0.640253942	4998	-0.55789676	0.999999235	-1.791041643	2.505432843	Endometrial
soft tissue	endometrial	0.888040388	0.326749294	4998	-2.71780354	0.268708386	-0.208298044	1.984378821	Endometrial
vagina	endometrial	2.180801294	0.350046784	4998	-6.230028079	3.92E-08	1.006293041	3.355309546	Endometrial
esophagus	esophagus	0	NA	NA	NA	NA	0	0	Esophagus
stomach	esophagus	0	NA	NA	NA	NA	0	0	Esophagus
gastro-esophageal junction	esophagus	0	NA	NA	NA	NA	0	0	Esophagus
bone	esophagus	0.056118812	0.566383182	5411	0.099082766	0.99999992	-1.614390555	1.72662818	Esophagus
brain	esophagus	-0.339733127	0.367361459	5411	-0.924792513	0.968689663	-1.423241214	0.743774961	Esophagus
liver	esophagus	-0.328653676	0.146338198	5411	2.245850231	0.271162819	-0.760268417	0.102961066	Esophagus
lung	esophagus	0.406935377	0.318639314	5411	-1.277103483	0.862593232	-0.532869997	1.346740752	Esophagus
lymph node	esophagus	0.421289418	0.212431757	5411	-1.983175324	0.425496321	-0.205263861	1.047842696	Esophagus
soft tissue	esophagus	0.051616998	0.349055613	5411	-0.147876144	0.999999119	-0.977899221	1.081133218	Esophagus
kidney	kidney	0	NA	NA	NA	NA	0	0	Kidney
bone	kidney	-0.161393881	0.2858964	2402	-0.564518758	0.997740442	-1.005025072	0.68223731	Kidney
brain	kidney	-0.571867512	0.434770333	2402	-1.315332416	0.844978573	-1.854800117	0.711065093	Kidney
liver	kidney	-0.656434105	0.238246968	2402	2.755267405	0.08551671	-1.359460002	0.046591792	Kidney
lung	kidney	-0.490562152	0.207561078	2402	2.363459261	0.214725261	-1.103039256	0.121914952	Kidney
lymph node	kidney	-0.192866155	0.186755289	2402	1.032721247	0.946501231	-0.743948948	0.358216638	Kidney
soft tissue	kidney	-0.223057085	0.25169113	2402	0.886233398	0.974678331	-0.965754395	0.519640225	Kidney
liver	liver	0	NA	NA	NA	NA	0	0	Liver
bone	liver	-0.378473827	0.352211158	1051	-1.074565125	0.819644921	-1.340897247	0.583949593	Liver
lung	liver	0.119508724	0.38374928	1051	-0.311423971	0.997959392	-0.92909319	1.168110639	Liver
lymph node	liver	0.444820614	0.488722603	1051	-0.910169923	0.89305255	-0.890622823	1.78026405	Liver
soft tissue	liver	0.685736229	0.448027249	1051	-1.530568133	0.542727136	-0.538506409	1.909978867	Liver
skin	melanoma	0	NA	NA	NA	NA	0	0	Melanoma
brain	melanoma	4.266041721	2.542890406	2453	1.677634912	0.631168405	-3.237458599	11.76954204	Melanoma
head and neck	melanoma	10.1691553	3.704368533	2453	2.745179161	0.087788856	-0.761606958	21.09991756	Melanoma
liver	melanoma	-2.401600686	1.727350399	2453	-1.390337877	0.80721806	-7.498625018	2.695423646	Melanoma
lung	melanoma	8.523236113	2.425510411	2453	3.51399692	0.00816572	1.366097881	15.68037434	Melanoma
lymph node	melanoma	-2.333627628	0.927407548	2453	-2.516291388	0.153764486	-5.070199688	0.402944433	Melanoma
soft tissue	melanoma	-3.355927406	0.817845024	2453	4.103378155	0.000829142	-5.769204984	-0.942649828	Melanoma
lung	nsclc	0	NA	NA	NA	NA	0	0	NSCLC
abdomen	nsclc	2.299011148	1.196647703	35541	1.921209678	0.942246737	-1.971872406	6.569894703	NSCLC
abdominal wall	nsclc	0.52912897	1.011839032	35541	0.522937892	1	-3.082165039	4.14042298	NSCLC
adrenal gland	nsclc	3.896866917	0.378596949	35541	10.29291685	2.22E-13	2.54563925	5.248094583	NSCLC
bone	nsclc	-0.298979339	0.193542894	35541	-1.544770429	0.994819493	-0.989741673	0.391782996	NSCLC
brain	nsclc	3.313668613	0.193752073	35541	17.10262276	0	2.622159708	4.005177517	NSCLC
breast	nsclc	0.943257179	0.912063709	35541	1.034200977	0.999985468	-2.311934709	4.198449067	NSCLC
chest wall	nsclc	0.827755574	0.337855882	35541	2.450025645	0.647791801	-0.378065592	2.03357674	NSCLC
head and neck	nsclc	1.882300905	0.534966968	35541	3.518536688	0.058894499	-0.02701762	3.79161943	NSCLC
iliac crest	nsclc	-1.879925889	0.711768851	35541	-2.641202809	0.496778114	-4.420257412	0.660405633	NSCLC
liver	nsclc	-0.454241975	0.135729661	35541	-3.346666977	0.099710927	-0.938666569	0.030182619	NSCLC
lymph node	nsclc	0.851432201	0.108330268	35541	7.859596582	1.12E-12	0.464797139	1.238067263	NSCLC
mediastinum	nsclc	1.758558621	0.470555203	35541	3.737199397	0.028183421	0.079128265	3.437988976	NSCLC
omentum	nsclc	-2.393051061	0.711401236	35541	3.363855639	0.094803248	-4.932070551	0.14596843	NSCLC
pelvis	nsclc	-0.035052087	0.954713313	35541	0.036714778	1	-3.44246212	3.372357947	NSCLC
pleura	nsclc	-2.094868178	0.163119472	35541	12.84253897	0	-2.677048104	-1.512688253	NSCLC
pleural fluid	nsclc	-2.711915525	0.139425786	35541	19.45060239	0	-3.209531736	-2.214299314	NSCLC
skin	nsclc	0.317203502	0.496887086	35541	-0.638381457	0.999999997	-1.456206399	2.090613403	NSCLC
soft tissue	nsclc	1.692434718	0.233815669	35541	-7.238328929	9.55E-11	0.857937237	2.526932199	NSCLC
spine	nsclc	-0.251486925	0.395901745	35541	0.635225605	0.999999997	-1.664476101	1.16150225	NSCLC
trachea	nsclc	2.665232557	0.919142897	35541	-2.899693362	0.308164059	-0.615225236	5.945690349	NSCLC
ovary	ovary	0	NA	NA	NA	NA	0	0	Ovary
abdomen	ovary	-0.005313386	0.159309954	11526	-0.033352507	1	-0.556399995	0.545773222	Ovary
abdominal wall	ovary	0.021015538	0.18672027	11526	0.11255092	1	-0.624889114	0.66692019	Ovary
colon	ovary	0.25779243	0.107837715	11526	2.390559084	0.585906026	-0.115240889	0.63082575	Ovary
fallopian tube	ovary	0.136310201	0.138523344	11526	0.984023317	0.999916845	-0.342871158	0.615491559	Ovary
liver	ovary	1.163815624	0.146801331	11526	7.927827469	0	0.655998971	1.671632277	Ovary
lung	ovary	1.041249421	0.422674544	11526	2.463477957	0.529627889	-0.420870648	2.50336949	Ovary
lymph node	ovary	0.927712303	0.112769103	11526	8.22665324	0	0.53762028	1.317804327	Ovary
omentum	ovary	-0.128222276	0.064138875	11526	-1.999135108	0.84968837	-0.350092122	0.09364757	Ovary
pelvis	ovary	0.437040272	0.10747986	11526	-4.066252707	0.005513073	0.06524485	0.808835695	Ovary
peritoneal fluid	ovary	0.187350925	0.21751756	11526	-0.861314027	0.999986409	-0.565088025	0.939789875	Ovary
peritoneum	ovary	0.194951671	0.116099949	11526	-1.679171031	0.962586176	-0.206662451	0.596565793	Ovary
pleural fluid	ovary	0.157417446	0.209379803	11526	-0.751827274	0.999998013	-0.566871292	0.881706185	Ovary
small intestine	ovary	0.156015431	0.245604932	11526	-0.635229229	0.999999831	-0.69358364	1.005614503	Ovary
soft tissue	ovary	0.230660428	0.089966926	11526	-2.563835832	0.453185775	-0.080554074	0.54187493	Ovary
uterus	ovary	-0.004848773	0.125559397	11526	0.038617366	1	-0.439185113	0.429487566	Ovary
vagina	ovary	0.998634563	0.243968624	11526	-4.093290966	0.004940872	0.154695825	1.842573301	Ovary
pancreas	pancreas	0	NA	NA	NA	NA	0	0	Pancreas
whipple resection	pancreas	0	NA	NA	NA	NA	0	0	Pancreas
abdomen	pancreas	0.162291364	0.388370272	8392	0.417877926	0.999999995	-1.155159683	1.47974241	Pancreas
abdominal wall	pancreas	0.563607691	0.422082336	8392	1.335302718	0.99205678	-0.868203279	1.995418661	Pancreas
bile duct	pancreas	0.098825946	0.342235254	8392	0.288766118	1	-1.06212335	1.259775241	Pancreas
colon	pancreas	0.485001797	0.574001016	8392	0.844949371	0.999951643	-1.462156094	2.432159689	Pancreas
duodenum	pancreas	-0.204806405	0.208471094	8392	-0.98242112	0.999708824	-0.911993543	0.502380732	Pancreas
liver	pancreas	0.201713896	0.050383429	8392	4.003576167	0.005596076	0.03080045	0.372627341	Pancreas
lung	pancreas	0.09691614	0.123223316	8392	0.786508129	0.999979992	-0.321088786	0.514921066	Pancreas
lymph node	pancreas	1.247238537	0.180595289	8392	6.906262874	5.88E-10	0.634613243	1.859863831	Pancreas
omentum	pancreas	0.422588051	0.182768279	8392	2.31215205	0.581355453	-0.197408581	1.042584682	Pancreas
ovary	pancreas	0.285762228	0.344470184	8392	0.829570283	0.99996137	-0.882768519	1.454292975	Pancreas
peritoneum	pancreas	0.164818946	0.210678043	8392	-0.782326166	0.999981275	-0.549854727	0.879492619	Pancreas
small intestine	pancreas	-0.022990877	0.45187781	8392	0.050878526	1	-1.555875696	1.509893942	Pancreas
soft tissue	pancreas	0.682631483	0.17211073	8392	-3.966234309	0.006487776	0.098787976	1.26647499	Pancreas
stomach	pancreas	0.099553591	0.380914769	8392	-0.261353979	1	-1.192606489	1.39171367	Pancreas
prostate	prostate	0	NA	NA	NA	NA	0	0	Prostate
adrenal gland	prostate	0.862530763	0.401834172	7345	2.146484355	0.668648595	-0.485524516	2.210586042	Prostate
bladder	prostate	0.748234119	0.166808449	7345	4.485588842	0.000623109	0.188632605	1.307835632	Prostate
bone	prostate	0.308104147	0.128237464	7345	2.402606356	0.478283936	-0.122101154	0.738309447	Prostate
bone marrow	prostate	0.108414755	0.29850533	7345	0.363192022	0.999999996	-0.892997556	1.109827065	Prostate
brain	prostate	1.142415843	0.362679613	7345	3.149931236	0.092088625	-0.074285478	2.359117163	Prostate
liver	prostate	0.625084538	0.115430379	7345	5.415251528	5.66E-06	0.237843872	1.012325205	Prostate
lung	prostate	0.635098324	0.222705006	7345	2.851746958	0.199271023	-0.112022455	1.382219103	Prostate
lymph node	prostate	0.299118953	0.089262262	7345	3.351012453	0.050589365	-0.000334087	0.598571992	Prostate
pelvis	prostate	0.950380911	0.329828131	7345	2.881442852	0.185735863	-0.156111729	2.056873551	Prostate
rectum	prostate	1.460757303	0.602611686	7345	-2.424044102	0.462521249	-0.560857387	3.482371994	Prostate
retroperitoneum	prostate	0.502259741	0.298873258	7345	-1.680510811	0.92303215	-0.500386877	1.50490636	Prostate
soft tissue	prostate	0.675967064	0.216286609	7345	-3.125330171	0.098673718	-0.049621563	1.401555691	Prostate
spine	prostate	0.354920566	0.237138343	7345	-1.496681481	0.968512617	-0.440620523	1.150461655	Prostate
lung	small cell	0	NA	NA	NA	NA	0	0	SCLC
adrenal gland	small cell	1.129585678	0.926833053	2648	1.218758518	0.887082833	-1.605123468	3.864294824	SCLC
brain	small cell	0.738829326	0.676806658	2648	1.091640157	0.930734423	-1.258153142	2.735811795	SCLC
liver	small cell	-1.59335349	0.271160444	2648	-5.876054297	9.83E-08	-2.393438191	-0.79326879	SCLC
lymph node	small cell	-0.290405334	0.290615895	2648	-0.999275466	0.954269494	-1.147895197	0.567084528	SCLC
mediastinum	small cell	0.988076435	0.781911427	2648	1.263667982	0.868452449	-1.319027659	3.295180529	SCLC
soft tissue	small cell	-0.081736448	0.651589975	2648	0.125441537	0.99999967	-2.004314692	1.840841796	SCLC
stomach	stomach	0	NA	NA	NA	NA	0	0	Stomach
gastro-esophageal junction	stomach	0	NA	NA	NA	NA	0	0	Stomach
colon	stomach	-0.626371089	0.730553233	2511	-0.857392809	0.994972507	-2.89434057	1.641598392	Stomach
esophagus	stomach	0.209730359	0.382467912	2511	0.548360665	0.999801649	-0.977623982	1.3970847	Stomach
liver	stomach	-0.047467781	0.235584687	2511	-0.201489244	0.999999919	-0.77882979	0.683894229	Stomach
lymph node	stomach	1.499251143	0.465251256	2511	3.222454798	0.034912842	0.054899654	2.943602633	Stomach
omentum	stomach	-0.487330322	0.409063409	2511	-1.191331981	0.958474858	-1.757249179	0.782588536	Stomach
ovary	stomach	-1.346130091	0.371869436	2511	-3.619899783	0.009138591	-2.500581941	-0.191678241	Stomach
peritoneum	stomach	-0.633986018	0.347030641	2511	-1.826887727	0.664209858	-1.711326951	0.443354915	Stomach
soft tissue	stomach	0.043376027	0.466349681	2511	0.093011809	1	-1.40438547	1.491137525	Stomach
