# Supplementary material for: Pan-cancer analysis of the effect of biopsy site on tumor mutational burden observations
Source: Commun Med (Lond). 2021 Dec 2;1:56. doi: 10.1038/s43856-021-00054-8 (PMC9053207; doi:10.1038/s43856-021-00054-8)
Supplement: Supplementary file 3 — Supplementary Data 3 [file 43856_2021_54_MOESM3_ESM.csv]

Supplementary Data 3. Distribution of patients being assessed as TMB-High (>10 mut/Mb) per cancer type and tissue of biopsy.
cancer.type	tissue_met	tmb_low_local	tmb_low_met	tmb_high_local	tmb_high_met	chi_sq_Stat	pval	fraction_local_TMB_high	fraction_met_TMB_high	delta_TMB_high	estimate	lower	upper
Prostate	brain	3489	74	137	10	12.19244584	0.000479834	0.037782681	0.119047619	0.081264938	3.484884506	1.651932875	6.602892636
Prostate	lung	3489	161	137	15	8.647053638	0.003275907	0.037782681	0.085227273	0.047444592	2.393065013	1.316962629	4.050372777
Prostate	pelvis	3489	84	137	8	NA	NA	0.037782681	NA	NA	NA	NA	NA
Prostate	soft tissue	3489	178	137	14	5.036752936	0.024814961	0.037782681	0.072916667	0.035133986	2.022097531	1.092799612	3.460775391
Prostate	adrenal gland	3489	53	137	6	NA	NA	0.037782681	NA	NA	NA	NA	NA
Prostate	lymph node	3489	1157	137	71	8.495723771	0.003559821	0.037782681	0.05781759	0.020034909	1.56431032	1.159813963	2.092557221
Prostate	bladder	3489	328	137	23	5.681378003	0.017145896	0.037782681	0.065527066	0.027744385	1.795450591	1.109786326	2.779609349
Prostate	liver	3489	697	137	40	3.866587015	0.04925659	0.037782681	0.054274084	0.016491403	1.465443719	1.008264558	2.084186767
Prostate	rectum	3489	29	137	5	NA	NA	0.037782681	NA	NA	NA	NA	NA
Prostate	spine	3489	124	137	9	NA	NA	0.037782681	NA	NA	NA	NA	NA
Prostate	bone marrow	3489	69	137	3	NA	NA	0.037782681	NA	NA	NA	NA	NA
Prostate	retroperitoneum	3489	86	137	4	NA	NA	0.037782681	NA	NA	NA	NA	NA
Prostate	bone	3489	469	137	19	7.07E-30	1	0.037782681	0.038934426	0.001151745	1.039096445	0.616687401	1.654177669
Colorectal	peritoneum	11959	264	963	29	2.127596832	0.14466741	0.074524067	0.098976109	0.024452042	1.37085189	0.909498456	1.987846881
Colorectal	brain	11959	199	963	19	0.32889004	0.566313405	0.074524067	0.087155963	0.012631896	1.19481476	0.718007855	1.870857518
Colorectal	lung	11959	1714	963	86	16.67700679	4.43E-05	0.074524067	0.047777778	-0.026746289	0.624163136	0.494338849	0.777947417
Colorectal	skin	11959	44	963	1	NA	NA	0.074524067	NA	NA	NA	NA	NA
Colorectal	pelvis	11959	220	963	28	4.613996559	0.031712044	0.074524067	0.112903226	0.038379159	1.588399956	1.043136098	2.325457872
Colorectal	adrenal gland	11959	51	963	11	7.990464973	0.004702434	0.074524067	0.177419355	0.102895288	2.709174395	1.329799641	5.02616396
Colorectal	vagina	11959	62	963	4	NA	NA	0.074524067	NA	NA	NA	NA	NA
Colorectal	omentum	11959	427	963	20	5.196543291	0.022631851	0.074524067	0.044742729	-0.029781338	0.586169192	0.360336863	0.897425642
Colorectal	duodenum	11959	29	963	9	NA	NA	0.074524067	NA	NA	NA	NA	NA
Colorectal	lymph node	11959	789	963	100	16.34227212	5.29E-05	0.074524067	0.112485939	0.037961872	1.575950541	1.260231116	1.950896786
Colorectal	soft tissue	11959	645	963	65	2.559046346	0.109664718	0.074524067	0.091549296	0.017025229	1.254149117	0.955184215	1.619479304
Colorectal	bladder	11959	106	963	18	7.826019413	0.005149939	0.074524067	0.14516129	0.070637223	2.124404345	1.240482529	3.428811337
Colorectal	abdomen	11959	155	963	32	23.16519548	1.49E-06	0.074524067	0.171122995	0.096598928	2.573764494	1.718810044	3.735522395
Colorectal	small intestine	11959	251	963	39	13.70556954	0.000213819	0.074524067	0.134482759	0.059958692	1.936107606	1.352793082	2.69727712
Colorectal	liver	11959	5959	963	317	38.76263238	4.79E-10	0.074524067	0.050509879	-0.024014188	0.660863018	0.579103631	0.752203299
Colorectal	abdominal wall	11959	189	963	25	4.823875035	0.028068176	0.074524067	0.11682243	0.042298363	1.651782816	1.056593807	2.471007155
Colorectal	appendix	11959	46	963	0	NA	NA	0.074524067	NA	NA	NA	NA	NA
Colorectal	retroperitoneum	11959	83	963	15	7.541871054	0.006028141	0.074524067	0.153061224	0.078537157	2.26400325	1.248682634	3.824732093
Colorectal	uterus	11959	46	963	1	NA	NA	0.074524067	NA	NA	NA	NA	NA
Colorectal	ovary	11959	391	963	17	5.795817671	0.016064342	0.074524067	0.041666667	-0.0328574	0.544904532	0.320714771	0.8612914
Colorectal	bone	11959	80	963	12	3.353018446	0.067081901	0.074524067	0.130434783	0.055910716	1.884071683	0.96951608	3.338234856
Pancreas	peritoneum	2827	99	52	2	NA	NA	0.018061827	NA	NA	NA	NA	NA
Pancreas	bile duct	2827	34	52	2	NA	NA	0.018061827	NA	NA	NA	NA	NA
Pancreas	lung	2827	292	52	10	2.500136546	0.113836428	0.018061827	0.033112583	0.015050756	1.885161167	0.889829656	3.599012701
Pancreas	omentum	2827	155	52	3	NA	NA	0.018061827	NA	NA	NA	NA	NA
Pancreas	duodenum	2827	79	52	2	NA	NA	0.018061827	NA	NA	NA	NA	NA
Pancreas	lymph node	2827	225	52	24	56.04776866	7.07E-14	0.018061827	0.096385542	0.078323715	5.812294662	3.455880572	9.51448622
Pancreas	stomach	2827	29	52	0	NA	NA	0.018061827	NA	NA	NA	NA	NA
Pancreas	soft tissue	2827	195	52	12	13.24396723	0.000273459	0.018061827	0.057971014	0.039909187	3.376613879	1.687679638	6.232949747
Pancreas	abdomen	2827	28	52	1	NA	NA	0.018061827	NA	NA	NA	NA	NA
Pancreas	liver	2827	4125	52	114	5.489450259	0.019131558	0.018061827	0.026893135	0.008831308	1.499838061	1.082479672	2.105721911
Pancreas	abdominal wall	2827	30	52	1	NA	NA	0.018061827	NA	NA	NA	NA	NA
Pancreas	small intestine	2827	19	52	0	NA	NA	0.018061827	NA	NA	NA	NA	NA
Pancreas	colon	2827	15	52	1	NA	NA	0.018061827	NA	NA	NA	NA	NA
Pancreas	ovary	2827	40	52	0	NA	NA	0.018061827	NA	NA	NA	NA	NA
Ovary	pelvis	3907	646	106	31	7.001058257	0.008146154	0.026414154	0.045790251	0.019376097	1.774899041	1.160082742	2.639594812
Ovary	soft tissue	3907	874	106	46	13.1628698	0.000285551	0.026414154	0.05	0.023585846	1.943382006	1.352017816	2.751309436
Ovary	peritoneum	3907	489	106	16	0.294638295	0.587263419	0.026414154	0.031683168	0.005269014	1.216159066	0.685793878	2.016251252
Ovary	colon	3907	586	106	26	4.383088804	0.036297164	0.026414154	0.04248366	0.016069506	1.642677678	1.038460715	2.506190687
Ovary	omentum	3907	1857	106	35	3.124894787	0.077104849	0.026414154	0.018498943	-0.007915211	0.696891213	0.467038595	1.014898694
Ovary	lymph node	3907	728	106	43	17.51212769	2.85E-05	0.026414154	0.055771725	0.029357571	2.181365763	1.501963932	3.114933209
Ovary	liver	3907	443	106	36	31.63777234	1.86E-08	0.026414154	0.075156576	0.048742422	3.002658775	2.005335935	4.397777932
Ovary	fallopian tube	3907	323	106	7	NA	NA	0.026414154	NA	NA	NA	NA	NA
Ovary	uterus	3907	371	106	8	NA	NA	0.026414154	NA	NA	NA	NA	NA
Ovary	vagina	3907	135	106	17	34.37170505	4.55E-09	0.026414154	0.111842105	0.085427951	4.671446404	2.631598091	7.831533868
Ovary	peritoneal fluid	3907	128	106	4	NA	NA	0.026414154	NA	NA	NA	NA	NA
Ovary	pleural fluid	3907	135	106	5	NA	NA	0.026414154	NA	NA	NA	NA	NA
Ovary	abdomen	3907	225	106	5	NA	NA	0.026414154	NA	NA	NA	NA	NA
Ovary	abdominal wall	3907	156	106	9	NA	NA	0.026414154	NA	NA	NA	NA	NA
Ovary	lung	3907	46	106	5	NA	NA	0.026414154	NA	NA	NA	NA	NA
Ovary	small intestine	3907	97	106	4	NA	NA	0.026414154	NA	NA	NA	NA	NA
Breast	chest wall	8552	743	506	102	55.28220574	1.04E-13	0.055862221	0.120710059	0.064847838	2.32258599	1.84481103	2.89874529
Breast	pleura	8552	338	506	28	2.430949096	0.118960853	0.055862221	0.076502732	0.020640511	1.407229785	0.926555842	2.053016908
Breast	brain	8552	582	506	116	130.3092922	3.51E-30	0.055862221	0.166189112	0.110326891	3.370988044	2.698994265	4.18163499
Breast	skin	8552	972	506	112	37.28268115	1.02E-09	0.055862221	0.103321033	0.047458812	1.949324263	1.565172011	2.408276179
Breast	liver	8552	4996	506	581	116.4899999	3.71E-27	0.055862221	0.104177873	0.048315652	1.965320325	1.735955817	2.22571078
Breast	lymph node	8552	2710	506	360	129.4481644	5.41E-30	0.055862221	0.117263844	0.061401623	2.245275111	1.947258642	2.586688713
Breast	soft tissue	8552	1144	506	159	81.92653479	1.41E-19	0.055862221	0.122026094	0.066163873	2.350251624	1.94122599	2.831927606
Breast	lung	8552	1100	506	108	20.73254844	5.28E-06	0.055862221	0.089403974	0.033541753	1.661141667	1.330936374	2.055628104
Breast	bone	8552	1077	506	113	27.64266816	1.46E-07	0.055862221	0.094957983	0.039095762	1.774999175	1.427516885	2.189451883
Breast	peritoneum	8552	46	506	6	NA	NA	0.055862221	NA	NA	NA	NA	NA
Breast	iliac crest	8552	69	506	9	NA	NA	0.055862221	NA	NA	NA	NA	NA
Breast	adrenal gland	8552	37	506	13	34.85687836	3.55E-09	0.055862221	0.26	0.204137779	5.983269619	3.031712032	11.06882678
Breast	omentum	8552	61	506	8	NA	NA	0.055862221	NA	NA	NA	NA	NA
Breast	stomach	8552	26	506	6	NA	NA	0.055862221	NA	NA	NA	NA	NA
Breast	peritoneal fluid	8552	26	506	12	42.88828775	5.80E-11	0.055862221	0.315789474	0.259927253	7.852429909	3.78026372	15.37670165
Breast	pleural fluid	8552	196	506	29	20.23411692	6.85E-06	0.055862221	0.128888889	0.073026668	2.511838823	1.649857015	3.68888777
Breast	mediastinum	8552	70	506	14	17.03876198	3.66E-05	0.055862221	0.166666667	0.110804446	3.410440155	1.826857417	5.916078161
Breast	spine	8552	196	506	21	5.87752503	0.015335363	0.055862221	0.096774194	0.040911973	1.822936183	1.118203158	2.817806165
Breast	head and neck	8552	89	506	18	22.72752148	1.87E-06	0.055862221	0.168224299	0.112362078	3.441634061	1.991281817	5.623097275
Breast	bone marrow	8552	45	506	7	NA	NA	0.055862221	NA	NA	NA	NA	NA
Breast	ovary	8552	81	506	8	NA	NA	0.055862221	NA	NA	NA	NA	NA
Melanoma	brain	598	22	873	57	4.60217869	0.031931353	0.593473827	0.721518987	0.12804516	1.76637606	1.082501762	2.985076755
Melanoma	lung	598	36	873	94	7.854973027	0.005068111	0.593473827	0.723076923	0.129603096	1.78330845	1.207793973	2.688262872
Melanoma	lymph node	598	137	873	164	2.237505332	0.134698141	0.593473827	0.544850498	-0.048623329	0.819965421	0.638980474	1.053435702
Melanoma	soft tissue	598	181	873	168	14.02414053	0.000180479	0.593473827	0.481375358	-0.112098469	0.636023356	0.50281998	0.80398603
Melanoma	liver	598	32	873	38	0.514389781	0.473244703	0.593473827	0.542857143	-0.050616684	0.812932074	0.501845145	1.324858979
Melanoma	head and neck	598	19	873	44	2.347684615	0.125469243	0.593473827	0.698412698	0.104938871	1.578385392	0.9246345	2.798183042
Endometrial	peritoneum	2066	49	387	10	0.004020188	0.949444043	0.157766001	0.169491525	0.011725524	1.103275928	0.520229216	2.110133106
Endometrial	lung	2066	251	387	52	0.289858484	0.590311232	0.157766001	0.171617162	0.013851161	1.108374434	0.79898889	1.511492443
Endometrial	pelvis	2066	110	387	37	8.291298861	0.003983549	0.157766001	0.25170068	0.093934679	1.800073937	1.206055454	2.630184565
Endometrial	cervix	2066	179	387	41	1.0243331	0.311493386	0.157766001	0.186363636	0.028597635	1.226105513	0.8480275	1.734380015
Endometrial	vagina	2066	276	387	109	35.39016148	2.70E-09	0.157766001	0.283116883	0.125350882	2.109098531	1.642707247	2.693704314
Endometrial	omentum	2066	240	387	35	1.532908453	0.215676462	0.157766001	0.127272727	-0.030493274	0.781444623	0.53075132	1.118051593
Endometrial	lymph node	2066	335	387	77	1.995608603	0.157755684	0.157766001	0.186893204	0.029127203	1.228607644	0.932069848	1.60276558
Endometrial	soft tissue	2066	229	387	65	7.203982578	0.007274198	0.157766001	0.221088435	0.063322434	1.517367462	1.120911265	2.029643959
Endometrial	abdomen	2066	48	387	15	2.384286909	0.122560807	0.157766001	0.238095238	0.080329237	1.679990815	0.898234209	2.963738823
Endometrial	liver	2066	116	387	25	0.248797322	0.617923196	0.157766001	0.177304965	0.019538964	1.156064916	0.724224043	1.776061542
Endometrial	abdominal wall	2066	39	387	15	4.7959501	0.028526719	0.157766001	0.277777778	0.120011777	2.065878358	1.090228351	3.71503072
Endometrial	colon	2066	52	387	39	44.23470941	2.91E-11	0.157766001	0.428571429	0.270805428	4.004609185	2.590663896	6.143349005
Endometrial	ovary	2066	109	387	10	4.17896708	0.040928638	0.157766001	0.084033613	-0.073732388	0.49697039	0.240728678	0.912606297
NSCLC	brain	11223	1148	6573	1508	379.8680059	1.33E-84	0.369352664	0.567771084	0.19841842	2.242711854	2.065152078	2.436051819
NSCLC	lymph node	11223	3294	6573	2438	57.25583403	3.83E-14	0.369352664	0.425331472	0.055978808	1.26373667	1.189401655	1.342644518
NSCLC	liver	11223	1600	6573	836	6.208980934	0.012710378	0.369352664	0.34318555	-0.026167114	0.892227502	0.815940953	0.974968439
NSCLC	chest wall	11223	269	6573	202	6.714491386	0.009563256	0.369352664	0.428874735	0.059522071	1.282427674	1.064758634	1.542115974
NSCLC	pleura	11223	760	6573	212	90.68511542	1.68E-21	0.369352664	0.218106996	-0.151245668	0.476559747	0.40712456	0.555501018
NSCLC	trachea	11223	42	6573	49	10.39141384	0.001266026	0.369352664	0.538461538	0.169108874	1.990828191	1.316394473	3.024028663
NSCLC	iliac crest	11223	42	6573	8	NA	NA	0.369352664	NA	NA	NA	NA	NA
NSCLC	skin	11223	116	6573	75	0.346574626	0.556058586	0.369352664	0.392670157	0.023317493	1.104807008	0.821797845	1.476343061
NSCLC	pelvis	11223	33	6573	14	0.744427672	0.388246218	0.369352664	0.29787234	-0.071480324	0.729249173	0.37616043	1.339078154
NSCLC	breast	11223	37	6573	28	0.801456422	0.37065828	0.369352664	0.430769231	0.061416567	1.293912571	0.783304066	2.11342747
NSCLC	adrenal gland	11223	268	6573	411	153.8625695	2.48E-35	0.369352664	0.605301915	0.235949251	2.617817395	2.239260266	3.065258231
NSCLC	omentum	11223	33	6573	9	NA	NA	0.369352664	NA	NA	NA	NA	NA
NSCLC	soft tissue	11223	628	6573	589	63.25507304	1.82E-15	0.369352664	0.483976993	0.114624329	1.601389473	1.425164108	1.799095823
NSCLC	pleural fluid	11223	919	6573	192	174.9310176	6.20E-40	0.369352664	0.172817282	-0.196535382	0.3569844	0.303844234	0.417263198
NSCLC	abdomen	11223	24	6573	26	4.230658409	0.039700037	0.369352664	0.52	0.150647336	1.84869028	1.056110755	3.249812531
NSCLC	mediastinum	11223	147	6573	147	20.58777666	5.70E-06	0.369352664	0.5	0.130647336	1.707395282	1.355112251	2.151338612
NSCLC	spine	11223	173	6573	89	0.852256173	0.35591486	0.369352664	0.339694656	-0.029658008	0.879185456	0.676818643	1.134087257
NSCLC	abdominal wall	11223	32	6573	16	0.134433477	0.713878831	0.369352664	0.333333333	-0.036019331	0.858090613	0.457271259	1.545361489
NSCLC	head and neck	11223	105	6573	128	31.14332028	2.40E-08	0.369352664	0.549356223	0.180003559	2.080775428	1.605378897	2.7028646
NSCLC	bone	11223	744	6573	398	1.915369755	0.166367996	0.369352664	0.348511384	-0.02084128	0.913535244	0.805227657	1.035033642
SCLC	brain	622	43	481	53	4.352667183	0.036951034	0.436083409	0.552083333	0.115999924	1.592172037	1.046976496	2.434049573
SCLC	adrenal gland	622	24	481	29	2.100680909	0.147233559	0.436083409	0.547169811	0.111086402	1.560190333	0.895632962	2.742689487
SCLC	lymph node	622	375	481	295	0.015400216	0.901237992	0.436083409	0.440298507	0.004215098	1.017304061	0.838100951	1.234399974
SCLC	soft tissue	622	48	481	39	0.011768192	0.913613916	0.436083409	0.448275862	0.012192453	1.051397995	0.674054321	1.630511508
SCLC	liver	622	386	481	191	16.98759174	3.76E-05	0.436083409	0.33102253	-0.105060879	0.640237366	0.518141494	0.789355508
SCLC	mediastinum	622	37	481	37	0.904970854	0.34145233	0.436083409	0.5	0.063916591	1.29283801	0.8045273	2.077563212
Bladder	lymph node	1636	177	956	180	23.71325151	1.12E-06	0.36882716	0.504201681	0.135374521	1.739926653	1.39282731	2.173773296
Bladder	ureter	1636	51	956	17	3.53705771	0.060011827	0.36882716	0.25	-0.11882716	0.574145488	0.319575248	0.980750277
Bladder	lung	1636	156	956	44	17.24830752	3.28E-05	0.36882716	0.22	-0.14882716	0.4839985	0.339288971	0.67684461
Bladder	pelvis	1636	37	956	15	1.092116511	0.296002734	0.36882716	0.288461538	-0.080365622	0.698291646	0.368630101	1.256421105
Bladder	kidney	1636	42	956	10	6.110266774	0.013439884	0.36882716	0.192307692	-0.176519468	0.412577372	0.193682243	0.79508179
Bladder	soft tissue	1636	66	956	42	0.103337183	0.747861053	0.36882716	0.388888889	0.020061729	1.090464805	0.729132443	1.613386512
Bladder	liver	1636	112	956	71	0.193041897	0.660396841	0.36882716	0.387978142	0.019150982	1.085670662	0.79478061	1.473892049
Bladder	prostate	1636	47	956	33	0.461387328	0.496976316	0.36882716	0.4125	0.04367284	1.203197298	0.758715672	1.886587523
Bladder	bone	1636	43	956	25	0	1	0.36882716	0.367647059	-0.001180101	0.997617647	0.596415425	1.633425574
Stomach	peritoneum	1477	92	180	7	NA	NA	0.108630054	NA	NA	NA	NA	NA
Stomach	colon	1477	19	180	2	NA	NA	0.108630054	NA	NA	NA	NA	NA
Stomach	esophagus	1477	102	180	11	0.047266512	0.827889908	0.108630054	0.097345133	-0.011284921	0.896015015	0.444816098	1.631691426
Stomach	omentum	1477	71	180	3	NA	NA	0.108630054	NA	NA	NA	NA	NA
Stomach	lymph node	1477	88	180	29	19.06625006	1.26E-05	0.108630054	0.247863248	0.139233194	2.710861062	1.706327956	4.197440692
Stomach	soft tissue	1477	64	180	6	NA	NA	0.108630054	NA	NA	NA	NA	NA
Stomach	liver	1477	279	180	34	1.38E-29	1	0.108630054	0.108626198	-3.86E-06	1.003437537	0.670150702	1.462118239
Stomach	ovary	1477	61	180	0	NA	NA	0.108630054	NA	NA	NA	NA	NA
Esophagus	lung	3525	143	416	14	0.274762687	0.600154667	0.105556965	0.089171975	-0.01638499	0.838124631	0.457690145	1.414313034
Esophagus	lymph node	3525	325	416	51	2.915276947	0.087744348	0.105556965	0.135638298	0.030081333	1.332823649	0.965327743	1.805879282
Esophagus	liver	3525	628	416	67	0.43691485	0.508615297	0.105556965	0.096402878	-0.009154087	0.9057232	0.684884846	1.180580891
Esophagus	brain	3525	87	416	9	NA	NA	0.105556965	NA	NA	NA	NA	NA
Esophagus	soft tissue	3525	102	416	13	0.010716529	0.917549747	0.105556965	0.113043478	0.007486513	1.091493267	0.57799466	1.891930694
Esophagus	bone	3525	42	416	1	NA	NA	0.105556965	NA	NA	NA	NA	NA
