# Supplementary material for: Pan-cancer analysis of the effect of biopsy site on tumor mutational burden observations
Source: Commun Med (Lond). 2021 Dec 2;1:56. doi: 10.1038/s43856-021-00054-8 (PMC9053207; doi:10.1038/s43856-021-00054-8)
Supplement: Supplementary file 4 — Supplementary Data 4 [file 43856_2021_54_MOESM4_ESM.csv]

Supplementary Data 4. Average TMB difference between metastatic and local tissue across multiple cancer types, controlling for metastatic state
cancer.type	tissue1	tissue2	estimate	SE	df	t.ratio	p.value	lower.CL	upper.CL
Breast	breast	breast	0	NA	NA	NA	NA	0	0
Breast	bone	breast	0.602089533	0.357538633	387	1.683984548	0.092990986	-0.10087174	1.305050807
Breast	brain	breast	1.876951065	0.905575643	98	2.072660722	0.040828729	0.079865675	3.674036456
Breast	liver	breast	0.118435584	0.329357501	639	-0.35959583	0.719268207	-0.528318268	0.765189436
Breast	lung	breast	-0.393490478	0.354782956	268	1.109101979	0.268380449	-1.092006735	0.305025779
Breast	lymph node	breast	1.434413198	0.425858594	333	-3.368285197	0.000845011	0.596701032	2.272125364
Breast	pleura	breast	-0.051951914	0.849972394	46	0.061121884	0.951526936	-1.762857605	1.658953777
Breast	skin	breast	-0.41430166	1.022180544	53	0.405311628	0.686879944	-2.464536193	1.635932873
Breast	soft tissue	breast	-0.023073427	1.775129381	35	0.012998166	0.989703067	-3.626777656	3.580630802
Non-Small Cell Lung	lung	lung	0	NA	NA	NA	NA	0	0
Non-Small Cell Lung	adrenal gland	lung	6.050414029	1.377188309	185	4.393309173	1.88E-05	3.333400605	8.767427454
Non-Small Cell Lung	bone	lung	0.28363459	0.648942682	428	0.437071867	0.662279664	-0.991876603	1.559145782
Non-Small Cell Lung	brain	lung	2.668329739	0.916347596	494	2.911918743	0.003754629	0.867910381	4.468749097
Non-Small Cell Lung	liver	lung	-1.387800097	0.795195212	297	-1.745231958	0.081978716	-2.952731174	0.17713098
Non-Small Cell Lung	lymph node	lung	-0.385931361	0.946219037	264	0.407866832	0.683702016	-2.249027653	1.47716493
Melanoma	skin	skin	0	NA	NA	NA	NA	0	0
Melanoma	lung	skin	0.8211732	6.965074893	75	0.117898689	0.906463114	-13.0539675	14.6963139
Melanoma	lymph node	skin	-0.402082492	6.126252281	39	-0.065632702	0.948005546	-12.79359735	11.98943237
Melanoma	soft tissue	skin	-12.82494794	16.95762144	19	0.756294035	0.458748349	-48.31765752	22.66776164
