# Supplementary material for: Pan-cancer analysis of the effect of biopsy site on tumor mutational burden observations
Source: Commun Med (Lond). 2021 Dec 2;1:56. doi: 10.1038/s43856-021-00054-8 (PMC9053207; doi:10.1038/s43856-021-00054-8)
Supplement: Supplementary file 5 — Supplementary Data 5 [file 43856_2021_54_MOESM5_ESM.csv]

Supplementary Data 5. Distribution of sample counts for patients in the same metastatic state
cancer.type	met_site	tissueoforigin	n
Breast	bone	bone	99
Breast	bone	breast	293
Breast	brain	brain	73
Breast	brain	breast	31
Breast	liver	breast	111
Breast	liver	liver	534
Breast	lung	breast	156
Breast	lung	lung	117
Breast	lymph node	breast	159
Breast	lymph node	lymph node	179
Breast	pleura	breast	26
Breast	pleura	pleura	25
Breast	skin	breast	20
Breast	skin	skin	38
Breast	soft tissue	breast	15
Breast	soft tissue	soft tissue	25
Non-Small Cell Lung	adrenal gland	adrenal gland	91
Non-Small Cell Lung	adrenal gland	lung	100
Non-Small Cell Lung	bone	bone	121
Non-Small Cell Lung	bone	lung	315
Non-Small Cell Lung	brain	brain	294
Non-Small Cell Lung	brain	lung	207
Non-Small Cell Lung	liver	liver	200
Non-Small Cell Lung	liver	lung	103
Non-Small Cell Lung	lymph node	lung	107
Non-Small Cell Lung	lymph node	lymph node	162
Melanoma	lung	lung	56
Melanoma	lung	skin	24
Melanoma	lymph node	lymph node	32
Melanoma	lymph node	skin	12
Melanoma	soft tissue	skin	8
Melanoma	soft tissue	soft tissue	16
